# Supplementary material for: Impact of Location of Residence and Distance to Cancer Centre on Medical Oncology Consultation and Neoadjuvant Chemotherapy for Triple-Negative and HER2-Positive Breast Cancer
Source: Curr Oncol. 2024 Aug 20;31(8):4728–45. doi: 10.3390/curroncol31080353 (PMC11352802; doi:10.3390/curroncol31080353)
Supplement: Supplementary file 1 [file curroncol-31-00353-s001.zip]

Archive with 1 entries (1 files):
- curroncol-3114195-supplementary.pdf
